# Supplementary material for: The Crossregulation Triggered by Bacillus Strains Is Strain-Specific and Improves Adaptation to Biotic and Abiotic Stress in Arabidopsis
Source: Plants (Basel). 2024 Dec 20;13(24):3565. doi: 10.3390/plants13243565 (PMC11677973; doi:10.3390/plants13243565)
Supplement: Supplementary file 1 [file plants-13-03565-s001.zip]

Archive with 16 entries (13 files):
- MATERIAL SUP/
- MATERIAL SUP/(1-6) Arabidopsis PDF1 y PR1.xlsx
- MATERIAL SUP/(15-20)Arabidopsis NPR1 xlsx.xlsx
- MATERIAL SUP/(7-8)Arabidopsis SAL PAT y CONTROL.xlsx
- MATERIAL SUP/(9-14)Arabidopsis LOX2xlsx.xlsx
- MATERIAL SUP/.DS_Store
- MATERIAL SUP/Melting curveS.pdf
- __MACOSX/
- __MACOSX/._MATERIAL SUP
- __MACOSX/MATERIAL SUP/
- __MACOSX/MATERIAL SUP/._(1-6) Arabidopsis PDF1 y PR1.xlsx
- __MACOSX/MATERIAL SUP/._(15-20)Arabidopsis NPR1 xlsx.xlsx
- __MACOSX/MATERIAL SUP/._(7-8)Arabidopsis SAL PAT y CONTROL.xlsx
- __MACOSX/MATERIAL SUP/._(9-14)Arabidopsis LOX2xlsx.xlsx
- __MACOSX/MATERIAL SUP/._.DS_Store
- __MACOSX/MATERIAL SUP/._Melting curveS.docx
