# Supplementary material for: The Crossregulation Triggered by Bacillus Strains Is Strain-Specific and Improves Adaptation to Biotic and Abiotic Stress in Arabidopsis
Source: Plants (Basel). 2024 Dec 20;13(24):3565. doi: 10.3390/plants13243565 (PMC11677973; doi:10.3390/plants13243565)
Supplement: Supplementary file 1 [file plants-13-03565-s001.zip › MATERIAL SUP/(1-6) Arabidopsis PDF1 y PR1.xlsx]

## Sheet: 1. SAND H47 L44 SAL(PDF1 y PR1)
		Concent	Log	Ct	Ct	Desvest	Tm		Concent	log Concent	Ct			Ct	Media Ct (x)	Desvest Ct	Tm	Ct media Control (Grupo CC)	∆Ct (C-X) Housekeeping	E∆Ct Housekeeping
		(ng)	Concent		media	Ct			(ng)	(ng)	media		H47	25.44	25.57	0.183848	78.5	27.915	2.345	4.71901
		10.5	1.02119	28.36	28.34	0.0282843	78.5		10.5	1.02119	28.34		H47	25.7
				28.32			78.5		1.05	0.0211893	32.29		C	28.41		0		27.915	0	1
									0.105	-0.978811	35.3		C	27.42
		1.05	0.0211893	32.11	32.29	0.254558	78.5		0.0105	-1.97881	#DIV/0!		L44	28.36	28.34	0.0282843	78.5	27.915	-0.425	0.754872
				32.47			78.5						L44	28.32
		0.105	-0.978811	35.3	35.3	#DIV/0!	78.5
							79
		0.0105	-1.97881		#DIV/0!	#DIV/0!	79
							79
		eficiencia	1.93801			PTE	-3.48
		eficiencia=	10^(1-pendiente recta)		entre 1,8 y 2,2

## Sheet: 1. PDF1 SAL H47
		PDF1 H47 SAL
		Concent	Log	Ct	Ct	Desvest	Tm		Concent	log Concent	Ct			Concent	Ct	Ct	Desvest	Tm			Ct	Media Ct (x)	Desvest Ct	Tm	Ct media Control (Grupo CC)	∆Ct (c-x)	E-∆Ct Target	∆Ct (C-X) Housekeeping	E∆Ct Housekeeping	RATIO (Target/Housekeeping)
		(ng)	Concent		media	Ct			(ng)	(ng)	media			(ng)		media	Ct			CONTROL	36.66	36.81	0.15		36.81	0	1	0	1	1
		10.5	1.02119	27.87	27.7567	0.222785	81		10.5	1.02119	27.7567			CONTROL	36.66	36.81	0.15	81		CONTROL	36.96
				27.9			80.5		1.05	0.0211893	31.3233				36.96			80.5		CONTROL	36.81											CONTROL SAL	1
				27.5			80.5		0.105	-0.978811	34.0233				36.81			80.5		H47	33.59	33.59	0.19		36.81	3.22	10.6579	2.35	4.72	2.25802		H47 SAL	2.27272
		1.05	0.0211893	31.72	31.3233	0.41065	81		0.0105					H47	33.59	33.59	0.19	81		H47	33.4					3.41	12.2549			2.59638	2.27272
				31.35			81								33.4			81		H47	33.78					3.03	9.26897			1.96377
				30.9			80.5								33.78
		0.105	-0.978811	34.41	34.0233	0.33546	81
				33.81			81
				33.85			81
		0.0105	-1.97881		#DIV/0!	#DIV/0!
		eficiencia	2.08522				PTE	-3.1333
		eficiencia=	10^(-1/pendiente recta)		entre 1,8 y 2,2

## Sheet: 1. PDF1 SAL L44
		PDF1 SAL L44
		Concent	Log	Ct	Ct	Desvest	Tm		Concent	log Concent	Ct			Concent	Ct	Ct	Desvest	Tm			Ct	Media Ct (x)	Desvest Ct	Tm	Ct media Control (Grupo CC)	∆Ct (c-x)	E-∆Ct Target	∆Ct (C-X) Housekeeping	E∆Ct Housekeeping	RATIO (Target/Housekeeping)
		(ng)	Concent		media	Ct			(ng)	(ng)	media			(ng)		media	Ct			CONTROL	36.66	36.81	0.212132		36.81	0	1	0	1	1
		10.5	1.02119	27.87	27.7567	0.222785	81		10.5	1.02119	27.7567			CONTROL	36.66	36.81	0.212132	81		CONTROL	36.96
				27.9			80.5		1.05	0.0211893	31.3233				36.96			80.5		CONTROL
				27.5			80.5		0.105	-0.978811	34.0233							80.5		L44	34.74	34.4	0.32187		36.81	2.07	4.57768	-425	0.75	6.10357
		1.05	0.0211893	31.72	31.3233	0.41065	81		0.0105					L44	34.74	34.4	0.32187	81		L44	34.1					2.71	7.32661			9.76881	7.98072
				31.35			81								34.1			81		L44	34.36					2.45	6.05234			8.06978
				30.9			80.5								34.36
		0.105	-0.978811	34.41	34.0233	0.33546	81
				33.81			81
				33.85			81
		0.0105	-1.97881		#DIV/0!	#DIV/0!																CONTROL SAL	1
																						L44 SAL	7.98072
		eficiencia	2.08522				PTE	-3.1333
		eficiencia=	10^(-1/pendiente recta)		entre 1,8 y 2,2

## Sheet: 1. PR1 SAL H47
		PR1 H47
		Concent	Log	Ct	Ct	Desvest	Tm		Concent	log Concent	Ct			Concent	Ct	Ct	Desvest	Tm			Ct	Media Ct (x)	Desvest Ct	Tm	Ct media Control (Grupo CC)	∆Ct (c-x)	E-∆Ct Target	∆Ct (C-X) Housekeeping	E∆Ct Housekeeping	RATIO (Target/Housekeeping)
		(ng)	Concent		media	Ct			(ng)	(ng)	media			(ng)		media	Ct			H47 SAL	27.47	28.0533		77.5	31.23	3.76	14.4708	2.345	4.72	3.06586
		10.5	1.02119	28.22	28.21	0.0141421	77.5		10.5	1.02119	28.21			CONTROL	31.08	31.23	0.835165	77.5		H47 SAL	28.2			77.5		3.03	8.61361			1.82492	2.12527
							77.5		1.05	0.0211893	31.7467				30.48			77.5		H47 SAL	28.49			77.5		2.74	7.00937			1.48504
				28.2			77.5		0.105	-0.978811	34.69				32.13			77.5		CONTROL SAL	31.08	31.23		77.5	31.23	0	1	0	1	1
		1.05	0.0211893	31.17	31.7467	0.499433	77.5		0.0105	-1.97881	#DIV/0!			H47	27.47	28.0533	0.525579	77.5		CONTROL SAL	30.48			77.5
				32.04			77.5								28.2			77.5		CONTROL SAL	32.13			77.5
				32.03			77.5								28.49			77.5
		0.105	-0.978811		34.69	#DIV/0!	78
				34.69			78																					CONTROL SAL	1
																												H47 SAL	2.12527
		0.0105	-1.97881		#DIV/0!	#DIV/0!
		eficiencia	2.03536				PTE	-3.24
		eficiencia=	10^(-1/pendiente recta)		entre 1,8 y 2,2

## Sheet: 1. PR1 SAL L44
		PR1 SAL L44
		Concent	Log	Ct	Ct	Desvest	Tm		Concent	log Concent	Ct			Concent	Ct	Ct	Desvest	Tm			Ct	Media Ct (x)	Desvest Ct	Tm	Ct media Control (Grupo CC)	∆Ct (c-x)	E-∆Ct Target	∆Ct (C-X) Housekeeping	E∆Ct Housekeeping	RATIO (Target/Housekeeping)
		(ng)	Concent		media	Ct			(ng)	(ng)	media			(ng)		media	Ct			L44SAL	28.22	28.3033		77.5	31.23	3.01	8.49205	2.345	0.75	11.3227
		10.5	1.02119	28.22	28.21	0.0141421	79		10.5	1.02119	28.21			CONTROL	31.08	31.23	0.835165	79		L44SAL	28.49			77.5		2.74	7.00937			9.34583	10.7178
							79		1.05	0.0211893	31.7467				30.48			79		L44SAL	28.2			77.5		3.03	8.61361			11.4848		CONTROL SAL	1
				28.2			79		0.105	-0.978811	34.69				32.13			79		CONTROL SAL	31.08	31.23		77.5	31.23	0	1	0	1	1		L44 SAL	1.70304
		1.05	0.0211893	31.17	31.7467	0.499433	79		0.0105	-1.97881	#DIV/0!			L44	28.22	28.3033	0.161967	79		CONTROL SAL	30.48			77.5
				32.04			79								28.49			79		CONTROL SAL	32.13			77.5
				32.03			79								28.2			79
		0.105	-0.978811		34.69	#DIV/0!	79
				34.69			79
							79
		0.0105	-1.97881		#DIV/0!	#DIV/0!	79
							79
							79
		eficiencia	2.03536				PTE	-3.24
		eficiencia=	10^(-1/pendiente recta)		entre 1,8 y 2,2

## Sheet: 2. SAND G7 SAL (PDF1 y PR1)
		Concent	Log	Ct	Ct	Desvest	Tm		Concent	log Concent	Ct			Ct	Media Ct (x)	Desvest Ct	Tm	Ct media Control (Grupo CC)	∆Ct (C-X) Housekeeping	E∆Ct Housekeeping
		(ng)	Concent		media	Ct			(ng)	(ng)	media		H47	29.81	29.79	0.0282843	78.5	30.445	0.655	1.62664
		10.5	1.02119	29.79	29.865	0.106066	78.5		10.5	1.02119	29.865		H47	29.77
				29.94			78.5		1.05	0.0211893	33.58		CONTROL	30.5
							78.5		0.0105	-1.97881	39.31		CONTROL	30.39
		1.05	0.0211893	32.29	33.58	1.82434	78.5
				34.87			78.5
							78.5
		0.105	-0.978811		#DIV/0!	#DIV/0!	78.5
							78.5
							78.5
		0.0105	-1.97881	39.31	39.31	#DIV/0!	78.5
							78.5
							78.5
		eficiencia	2.10175				PTE	-3.1
		eficiencia=	10^(1-pendiente recta)		entre 1,8 y 2,2

## Sheet: 2. PDF1 G7 SAL
		PDF1 G7 SAL
		Concent	Log	Ct	Ct	Desvest	Tm		Concent	log Concent	Ct			Concent	Ct	Ct	Desvest	Tm			Ct	Media Ct (x)	Desvest Ct	Tm	Ct media Control (Grupo CC)	∆Ct (c-x)	E-∆Ct Target	∆Ct (C-X) Housekeeping	E∆Ct Housekeeping	RATIO (Target/Housekeeping)
		(ng)	Concent		media	Ct			(ng)	(ng)	media			(ng)		media	Ct			CONTROL	25.07	24.85	0.434051	80.5	24.85	0	1	0	1	1
		10.5	1.02119	27.87	27.7567	0.222785	76		10.5	1.02119	27.7567			CONTROL	25.07	24.85	0.434051	80.5		CONTROL	25.13
				27.9					1.05	0.0211893	31.3267				25.13			80.5		CONTROL	24.35											CONTROL SAL	1
				27.5					0.105	-0.978811	34.0233				24.35			80.5		H47	27.62	27.53	0.238118	80.5	24.85	-2.77	0.130601	0.655	1.63	0.0801236		G7 SAL	0.0865028
		1.05	0.0211893	31.72	31.3267	0.405504			0.0105	-1.97881	#DIV/0!			H47	27.62	27.53	0.238118	80.5		H47	27.71					-2.86	0.122243			0.0749958	0.0865028
				31.35											27.71			80.5		H47	27.26					-2.41	0.170154			0.104389
				30.91											27.26			80.5
		0.105	-0.978811	34.41	34.0233	0.33546
				33.81
				33.85
		0.0105	-1.97881		#DIV/0!	#DIV/0!
		eficiencia	2.08522				PTE	-3.1333
		eficiencia=	10^(-1/pendiente recta)		entre 1,8 y 2,2

## Sheet: 2. PR1 G7 SAL
		PR1 G7 SAL
		Concent	Log	Ct	Ct	Desvest	Tm		Concent	log Concent	Ct			Concent	Ct	Ct	Desvest	Tm			Ct	Media Ct (x)	Desvest Ct	Tm	Ct media Control (Grupo CC)	∆Ct (c-x)	E-∆Ct Target	∆Ct (C-X) Housekeeping	E∆Ct Housekeeping	RATIO (Target/Housekeeping)
		(ng)	Concent		media	Ct			(ng)	(ng)	media			(ng)		media	Ct			CONTROL	29.13	29.0467	0.0737111	79	29.0467	0	1	0.35	0	1
		10.5	1.02119	23.88	23.8733	0.360046			10.5	1.02119	23.8733			CONTROL	29.13	29.0467	0.0737111			CONTROL	29.02
				24.23					1.05	0.0211893	27.0667				29.02					CONTROL	28.99
				23.51					0.105	-0.978811	30.06				28.99					H47	23.55	23.58	0.0888819	79	29.0467	5.49667	44.2291	0.655	1.63	27.1344		G7 SAL	26.612
		1.05	0.0211893	27.19	27.0667	0.115902			0.0105	-1.97881	34.03			H47	23.55	23.58	0.0888819			H47	23.68					5.36667	40.4377			24.8084	26.612	CONTROL SAL	1
				27.05											23.68					H47	23.51					5.53667	45.4658			27.8931
				26.96											23.51
		0.105	-0.978811	30.03	30.06	0.043589
				30.04
				30.11
		0.0105	-1.97881	33.56	34.03	0.66468
				34.5
		eficiencia	1.99251				PTE	-3.34
		eficiencia=	10^(-1/pendiente recta)		entre 1,8 y 2,2

## Sheet: 3. SAND H47, L44 (PDF1 y PR1)
		Concent	Log	Ct	Ct	Desvest	Tm		Concent	log Concent	Ct
		(ng)	Concent		media	Ct			(ng)	(ng)	media			Ct	Media Ct (x)	Desvest Ct	Tm	Ct media Control (Grupo CC)	∆Ct (C-X) Housekeeping	E∆Ct Housekeeping
		10.5	1.02119	28.36	28.34	0.0282843	78.5		10.5	1.02119	28.34		H47	30.71	30.58	0.183848		30.92	0.34	1.25228
				28.32			78.5		1.05	0.0211893	32.29		H47	30.45
							78.5		0.105	-0.978811	35.3		C	30.92		0		30.92	0	1
		1.05	0.0211893	32.11	32.29	0.254558	78.5		0.0105	-1.97881	#DIV/0!		C
				32.47			78.5						L44	29.52	29.51	0.0141421		30.92	1.41	2.54198
							78.5						L44	29.5
		0.105	-0.978811	35.3	35.3	#DIV/0!	78.5
							78.5
							78.5
		0.0105	-1.97881		#DIV/0!	#DIV/0!	78.5
							78.5
							78.5
		eficiencia	1.93801				PTE	-3.48
		eficiencia=	10^(1-pendiente recta)		entre 1,8 y 2,2

## Sheet: 3. PDF1 H47
		PDF1 H47
		Concent	Log	Ct	Ct	Desvest	Tm		Concent	log Concent	Ct			Concent	Ct	Ct	Desvest	Tm			Ct	Media Ct (x)	Desvest Ct	Tm	Ct media Control (Grupo CC)	∆Ct (c-x)	E-∆Ct Target	∆Ct (C-X) Housekeeping	E∆Ct Housekeeping	RATIO (Target/Housekeeping)
		(ng)	Concent		media	Ct			(ng)	(ng)	media			(ng)		media	Ct			CONTROL	32.91	32.7467	0.670099	78	32.7467	0	1	0	1	1
		10.5	1.02119	27.28	27.4367	0.262742	78		10.5	1.02119	27.4367			CONTROL	32.91	32.7467	0.670099	78		CONTROL	33.32
				27.29			78		1.05	0.0211893	30.66				33.32					CONTROL	32.01											CONTROL	1
				27.74			78		0.105	-0.978811	34.4733				32.01					H47	35.61	34.4667	1.04213	78	32.7467	-2.86333	0.153518	0.34	1.25	0.122815		H47	0.298191
		1.05	0.0211893	30.98	30.66	0.277308	78		0.0105	-1.97881	#DIV/0!			H47	35.61	34.4667	1.04213	78		H47	33.57					-0.823333	0.583426			0.46674	0.298191
				30.51			78								33.57					H47	34.22					-1.47333	0.381274			0.305019
				30.49			78								34.22
		0.105	-0.978811	35.15	34.4733	0.793494	78
				33.6			78
				34.67			78
		0.0105	-1.97881		#DIV/0!	#DIV/0!	78
							78
							78
		eficiencia	1.9241				PTE	-3.5183
		eficiencia=	10^(-1/pendiente recta)		entre 1,8 y 2,2

[truncated: 14 more sheets: 3. PDF1 L44, 3. PR1 H47, 3. PR1 L44, 4. SAND G7 (PDF1 y PR1), 4. PDF1 G7, 4. PR1 G7, 5.SAND PAT H77,L44 (PDF1 yPR1) , 5. PDF1 H47 PAT, 5. PDF1 L44 PAT, 5. PR1 H47 PAT, 5. PR1 L44 PAT, 6. SAND PAT G7(PDF1, PR1), 6. G7 PAT PDF1, 6. G7 PAT PR1]
