# Supplementary material for: The Crossregulation Triggered by Bacillus Strains Is Strain-Specific and Improves Adaptation to Biotic and Abiotic Stress in Arabidopsis
Source: Plants (Basel). 2024 Dec 20;13(24):3565. doi: 10.3390/plants13243565 (PMC11677973; doi:10.3390/plants13243565)
Supplement: Supplementary file 1 [file plants-13-03565-s001.zip › MATERIAL SUP/(15-20)Arabidopsis NPR1 xlsx.xlsx]

## Sheet: 15. SAND H47 L44 (NPR1)
		Concent	Log	Ct	Ct	Desvest	Tm		Concent	log Concent	Ct			Ct	Media Ct (x)	Desvest Ct	Tm	Ct media Control (Grupo CC)	∆Ct (C-X) Housekeeping	E∆Ct Housekeeping
		(ng)	Concent		media	Ct			(ng)	(ng)	media		H47	30.85	30.655	0.275772	78.5	30.915	0.26	1.19924
		10.5	1.02119	28.19	28.26	0.0989949			10.5	1.02119	28.26		H47	30.46
				28.33					1.05	0.0211893	31.245		C	30.43		0		30.915	0	1
									0.105	-0.978811	34.85		C	31.4
		1.05	0.0211893	29.74	31.245	2.12839			0.0105	-1.97881	38.4		L44	29.82	29.745	0.106066	78.5	30.915	1.17	2.26508
				32.75									L44	29.67
		0.105	-0.978811	34.85	34.85	#DIV/0!
		0.0105	-1.97881	38.4	38.4	#DIV/0!
		eficiencia	2.01136			PTE	-3.295
		eficiencia=	10^(1-pendiente recta)		entre 1,8 y 2,2

## Sheet: 15. NPR1  H47
		PDF1 H47
		Concent	Log	Ct	Ct	Desvest	Tm		Concent	log Concent	Ct			Concent	Ct	Ct	Desvest	Tm			Ct	Media Ct (x)	Desvest Ct	Tm	Ct media Control (Grupo CC)	∆Ct (c-x)	E-∆Ct Target	∆Ct (C-X) Housekeeping	E∆Ct Housekeeping	RATIO (Target/Housekeeping)
		(ng)	Concent		media	Ct			(ng)	(ng)	media			(ng)		media	Ct			CONTROL	30.31	30.03	0.370405		30.03	0	1	0	1	1
		10.5	1.02119	28.24	28.35	0.155563	81		10.5	1.02119	28.35			CONTROL	30.31	30.03	0.370405	81		CONTROL	30.17
				28.46			80.5		1.05	0.0211893	31.515				30.17			80.5		CONTROL	29.61											CONTROL	1
							80.5		0.105	-0.978811	35.28				29.61			80.5		H47	29.73	29.71	0.121244		30.03	0.3	1.22062	0.26	1.2	1.01718		H47	1.01718
		1.05	0.0211893	31.64	31.515	0.176777	81		0.0105	-1.97881	#DIV/0!			H47	29.73	29.71	0.121244	81		H47	29.82					0.21	1.14976			0.958131	1.03304
				31.39			81								29.82			81		H47	29.58					0.45	1.34856			1.1238
							80.5								29.58
		0.105	-0.978811	36.13	35.28	0.754387	81
				34.69			81																								1.01718	#NUM!			#NUM!
				35.02			81																								1.01718	#NUM!			#NUM!	#NUM!
		0.0105	-1.97881		#DIV/0!	#DIV/0!																									1.01718	#NUM!			#NUM!
		eficiencia	1.94357				PTE	-3.465
		eficiencia=	10^(-1/pendiente recta)		entre 1,8 y 2,2

## Sheet: 15. NPR1 L44
		NPR1 L44
		Concent	Log	Ct	Ct	Desvest	Tm		Concent	log Concent	Ct			Concent	Ct	Ct	Desvest	Tm			Ct	Media Ct (x)	Desvest Ct	Tm	Ct media Control (Grupo CC)	∆Ct (c-x)	E-∆Ct Target	∆Ct (C-X) Housekeeping	E∆Ct Housekeeping	RATIO (Target/Housekeeping)
		(ng)	Concent		media	Ct			(ng)	(ng)	media			(ng)		media	Ct			CONTROL	30.31	30.03	0.370405		30.03	0	1	0	1	1
		10.5	1.02119	28.24	28.35	0.155563	81		10.5	1.02119	28.35			CONTROL	30.31	30.03	0.370405	81		CONTROL	30.17
				28.46			80.5		1.05	0.0211893	31.515				30.17			80.5		CONTROL	29.61
							80.5		0.105	-0.978811	35.28				29.61			80.5		L44	28.24	28.1933	0.292803		30.03	1.79	3.28545	1.17	2.26508	1.45048
		1.05	0.0211893	31.64	31.515	0.176777	81		0.0105					L44	28.24	28.1933	0.292803	81		L44	28.46					1.57	2.83859			1.2532	1.51539
				31.39			81								28.46			81		L44	27.88					2.15	4.17341			1.8425
							80.5								27.88
		0.105	-0.978811	36.13	35.28	0.754387	81
				34.69			81
				35.02			81
		0.0105	-1.97881		#DIV/0!	#DIV/0!																CONTROL SAL	1
																						L44	1.45048
		eficiencia	1.94357				PTE	-3.465
		eficiencia=	10^(-1/pendiente recta)		entre 1,8 y 2,2

## Sheet: 16. SAND H47, L44 SAL (NPR1)
		Concent	Log	Ct	Ct	Desvest	Tm		Concent	log Concent	Ct
		(ng)	Concent		media	Ct			(ng)	(ng)	media			Ct	Media Ct (x)	Desvest Ct	Tm	Ct media Control (Grupo CC)	∆Ct (C-X) Housekeeping	E∆Ct Housekeeping
		10.5	1.02119	28	27.99	0.0141421	78.5		10.5	1.02119	27.99		H47	24.96	25.17	0.296985		27.305	2.135	4.9338
				27.98			78.5		1.05	0.0211893	31.13		H47	25.38
							78.5		0.105	-0.978811	34.165		C	27.44		0		27.305	0	1
		1.05	0.0211893	30.28	31.13	1.20208	78.5		0.0105	-1.97881	#DIV/0!		C	27.17
				31.98			78.5						L44	28	27.99	0.0141421		27.305	-0.685	0.599235
							78.5						L44	27.98
		0.105	-0.978811	34.86	34.165	0.982878	78.5
				33.47			78.5
							78.5
		0.0105	-1.97881		#DIV/0!	#DIV/0!	78.5
							78.5
							78.5
		eficiencia	2.11191				PTE	-3.08
		eficiencia=	10^(1-pendiente recta)		entre 1,8 y 2,2

## Sheet: 16. NPR1 SAL H47
		NPR1 SAL H47
		Concent	Log	Ct	Ct	Desvest	Tm		Concent	log Concent	Ct			Concent	Ct	Ct	Desvest	Tm			Ct	Media Ct (x)	Desvest Ct	Tm	Ct media Control (Grupo CC)	∆Ct (c-x)	E-∆Ct Target	∆Ct (C-X) Housekeeping	E∆Ct Housekeeping	RATIO (Target/Housekeeping)
		(ng)	Concent		media	Ct			(ng)	(ng)	media			(ng)		media	Ct			CONTROL	26.39	26.23	0.30348	78	26.23	0	1	0	1	1
		10.5	1.02119	27.2	27.23	0.147309	78		10.5	1.02119	27.23			CONTROL	26.39	26.23	0.30348	78		CONTROL	26.42
				27.39			78		1.05	0.0211893	30.57				26.42					CONTROL	25.88											CONTROL SAL	1
				27.1			78		0.105	-0.978811	32.84				25.88					H47	26.06	25.9767	0.189297	78	26.23	0.17	1.14185	2.135	4.93	0.231612		H47 SAL	0.24902
		1.05	0.0211893	30.9	30.57	0.46669	78		0.0105	-1.97881	36.31			H47	26.06	25.9767	0.189297	78		H47	26.11					0.12	1.09816			0.22275	0.24902
				30.24			78								26.11					H47	25.76					0.47	1.44301			0.292699
							78								25.76
		0.105	-0.978811	32.84	32.84	0.23	78
				32.61			78
				33.07			78
		0.0105	-1.97881	36.31	36.31	#DIV/0!	78
							78
							78
		eficiencia	2.18207				PTE	-2.951
		eficiencia=	10^(-1/pendiente recta)		entre 1,8 y 2,2

## Sheet: 16. NPR1 SAL L44
		NPR1 SAL L44
		Concent	Log	Ct	Ct	Desvest	Tm		Concent	log Concent	Ct			Concent	Ct	Ct	Desvest	Tm			Ct	Media Ct (x)	Desvest Ct	Tm	Ct media Control (Grupo CC)	∆Ct (c-x)	E-∆Ct Target	∆Ct (C-X) Housekeeping	E∆Ct Housekeeping	RATIO (Target/Housekeeping)
		(ng)	Concent		media	Ct			(ng)	(ng)	media			(ng)		media	Ct			CONTROL	32.91	32.7467	0.670099	78	32.7467	0	1	0	1	1
		10.5	1.02119	27.2	27.23	0.147309	78		10.5	1.02119	27.23			CONTROL	26.39	26.23	0.30348	78		CONTROL	33.32
				27.39			78		1.05	0.0211893	30.57				26.42					CONTROL	32.01											CONTROL SAL	1
				27.1			78		0.105	-0.978811	32.84				25.88					L44	34.46	34.11	0.43715	78	32.7467	-1.71333	0.262667	-0.685	0.6	0.437779		NPR1 SAL L44	0.598883
		1.05	0.0211893	30.9	30.57	0.46669	78		0.0105	-1.97881	36.31			L44	27.2	27.23	0.147309	78		L44	33.62					-0.873333	0.505889			0.843148	0.598883
				30.24			78								27.39					L44	34.25					-1.50333	0.309434			0.515723
							78								27.1
		0.105	-0.978811	32.84	32.84	0.23	78
				32.61			78
				33.07			78
		0.0105	-1.97881	36.31	36.31	#DIV/0!	78
							78
							78
		eficiencia	2.18207				PTE	-2.951
		eficiencia=	10^(-1/pendiente recta)		entre 1,8 y 2,2

## Sheet: 17SAND PAT H47,L44 (NPR1,PR10) 
		Concent	Log	Ct	Ct	Desvest	Tm		Concent	log Concent	Ct			Ct	Media Ct (x)	Desvest Ct	Tm	Ct media Control (Grupo CC)	∆Ct (C-X) Housekeeping	E∆Ct Housekeeping
		(ng)	Concent		media	Ct			(ng)	(ng)	media		H47	30.12	30.81	0.975807	78.5	31.2	0.39	1.30146
		10.5	1.02119	28.19	28.26	0.0989949	78.5		10.5	1.02119	28.26		H47	31.5
				28.33			78.5		1.05	0.0211893	31.245		CONTROL	31.42					0	1
							78.5		0.0105	-1.97881	38.4		CONTROL	30.98
		1.05	0.0211893	29.74	31.245	2.12839	78.5						l44	31.18	30.86	0.452548	78.5	31.2	0.34	1.25823
				32.75			78.5						l44	30.54
							78.5
		0.105	-0.978811	34.85	34.85	#DIV/0!	78.5
							78.5
							78.5
		0.0105	-1.97881	38.4	38.4	#DIV/0!	78.5
							78.5
							78.5
		eficiencia	1.96521				PTE	-3.4082
		eficiencia=	10^(1-pendiente recta)		entre 1,8 y 2,2

## Sheet: 17.NPR1 H47 PAT
		NPR1 H47 PAT
																	PDF1
		Concent	Log	Ct	Ct	Desvest	Tm		Concent	log Concent	Ct			Concent	Ct	Ct	Desvest	Tm			Ct	Media Ct (x)	Desvest Ct	Tm	Ct media Control (Grupo CC)	∆Ct (c-x)	E-∆Ct Target	∆Ct (C-X) Housekeeping	E∆Ct Housekeeping	RATIO (Target/Housekeeping)
		(ng)	Concent		media	Ct			(ng)	(ng)	media			(ng)		media	Ct			CONTROL	28.38	28.3833	0.315013	79	28.3833	0	1	0	1	1
		10.5	1.02119	28.37	28.46	0.200749			10.5	1.02119	28.46			CONTROL	28.38	28.3833	0.315013			CONTROL	28.7
				28.69					1.05	0.0211893	31.69				28.7					CONTROL	28.07											CONTROL	1
				28.32					0.105	-0.978811	33.56				28.07					H47	27.04	26.9133	0.273008	79	28.3833	1.34333	2.55894	0.39	1.3	1.96841		H47 NPR11 PAT	2.1779
		1.05	0.0211893	31.88	31.69	0.268701			0.0105	-1.97881	38.81			H47	27.04	26.9133	0.273008			H47	27.1					1.28333	2.45377			1.88752	2.1779
															27.1					H47	26.6					1.78333	3.48111			2.67777
				31.5											26.6
		0.105	-0.978811		33.56	#DIV/0!
				33.56
		0.0105	-1.97881	38.81	38.81	#DIV/0!
		eficiencia	2.01264				PTE	-3.292
		eficiencia=	10^(-1/pendiente recta)		entre 1,8 y 2,2

## Sheet: 17. NPR11 L44 PAT
		NPR1 L44 PAT
																	PDF1
		Concent	Log	Ct	Ct	Desvest	Tm		Concent	log Concent	Ct			Concent	Ct	Ct	Desvest	Tm			Ct	Media Ct (x)	Desvest Ct	Tm	Ct media Control (Grupo CC)	∆Ct (c-x)	E-∆Ct Target	∆Ct (C-X) Housekeeping	E∆Ct Housekeeping	RATIO (Target/Housekeeping)
		(ng)	Concent		media	Ct			(ng)	(ng)	media			(ng)		media	Ct			CONTROL	28.38	28.3833	0.315013		28.3833	0	1	0	1	1
		10.5	1.02119	28.37	28.46	0.200749			10.5	1.02119	28.46			CONTROL	28.38	28.3833	0.315013			CONTROL	28.7
				28.69					1.05	0.0211893	31.69				28.7					CONTROL	28.07											CONTROL	1
				28.32					0.105	-0.978811	33.56				28.07					L44	28.37	28.46	0.200749		28.3833	0.0133333	1.00937	0.34	1.26	0.801087		L44 NPR11 PAT	0.757
		1.05	0.0211893	31.88	31.69	0.268701			0.0105	-1.97881	38.81			L44	28.37	28.46	0.200749			L44	28.69					-0.306667	0.806947			0.640434	0.75704
															28.69					L44	28.32					0.0633333	1.04529			0.829599
				31.5											28.32
		0.105	-0.978811		33.56	#DIV/0!
				33.56
		0.0105	-1.97881	38.81	38.81	#DIV/0!
		eficiencia	2.01264				PTE	-3.292
		eficiencia=	10^(-1/pendiente recta)		entre 1,8 y 2,2

## Sheet: 18. SAND G7 (NPR1)
		Concent	Log	Ct	Ct	Desvest	Tm		Concent	log Concent	Ct			Ct	Media Ct (x)	Desvest Ct	Tm	Ct media Control (Grupo CC)	∆Ct (C-X) Housekeeping	E∆Ct Housekeeping
		(ng)	Concent		media	Ct			(ng)	(ng)	media		G7	29.03	29.605	0.813173	78.5	30.09	0.485	1.38849
		10.5	1.02119	28.19	28.26	0.0989949	78.5		10.5	1.02119	28.26		G7	30.18
				28.33			78.5		1.05	0.0211893	31.245		CONTROL	29.65					0	1
							78.5		0.105	-0.978811	34.85		CONTROL	30.53
		1.05	0.0211893	29.74	31.245	2.12839	78.5		0.0105	-1.97881	38.4
				32.75			78.5
							78.5
		0.105	-0.978811	34.85	34.85	#DIV/0!	78.5
							78.5
							78.5
		0.0105	-1.97881	38.4	38.4	#DIV/0!	78.5
							78.5
							78.5
		eficiencia	1.96744				PTE	-3.4025
		eficiencia=	10^(1-pendiente recta)		entre 1,8 y 2,2

[truncated: 5 more sheets: 18. NPR1 G7, 19. SAND G7 SAL (NPR1), 19. NPR1 G7 SAL, 20. SAND G7 PAT (NPR1), 20. NPR1 G7 PAT]
