# Supplementary material for: The Crossregulation Triggered by Bacillus Strains Is Strain-Specific and Improves Adaptation to Biotic and Abiotic Stress in Arabidopsis
Source: Plants (Basel). 2024 Dec 20;13(24):3565. doi: 10.3390/plants13243565 (PMC11677973; doi:10.3390/plants13243565)
Supplement: Supplementary file 1 [file plants-13-03565-s001.zip › MATERIAL SUP/(7-8)Arabidopsis SAL PAT y CONTROL.xlsx]

## Sheet: 7. SAND SAL Y PAT (PDF1 y PR1)
		Concent	Log	Ct	Ct	Desvest	Tm		Concent	log Concent	Ct
		(ng)	Concent		media	Ct			(ng)	(ng)	media			Ct	Media Ct (x)	Desvest Ct	Tm	Ct media Control (Grupo CC)	∆Ct (C-X) Housekeeping	E∆Ct Housekeeping
		10.5	1.02119	30.49	30.57	0.113137	78.5		10.5	1.02119	30.57		SAL	27.01	27.115	0.148492		30.78	3.665	15.0819
				30.65			78.5		1.05	0.0211893	34.1		SAL	27.22
							78.5		0.105	-0.978811	36.79		C	30.51		0		30.78	0	1
		1.05	0.0211893	33.3	34.1	1.13137	78.5		0.0105	-1.97881	#DIV/0!		C	31.05
				34.9			78.5						PAT	30.49	30.57	0.113137		30.78	0.21	1.16822
							78.5						PAT	30.65
		0.105	-0.978811	36.79	36.79	#DIV/0!	78.5
							78.5
							78.5
		0.0105	-1.97881		#DIV/0!	#DIV/0!	78.5
							78.5
							78.5
		eficiencia	2.09673				PTE	-3.11
		eficiencia=	10^(1-pendiente recta)		entre 1,8 y 2,2

## Sheet: 7. PDF1 SAL
		PDF1 SAL
		Concent	Log	Ct	Ct	Desvest	Tm		Concent	log Concent	Ct			Concent	Ct	Ct	Desvest	Tm			Ct	Media Ct (x)	Desvest Ct	Tm	Ct media Control (Grupo CC)	∆Ct (c-x)	E-∆Ct Target	∆Ct (C-X) Housekeeping	E∆Ct Housekeeping	RATIO (Target/Housekeeping)
		(ng)	Concent		media	Ct			(ng)	(ng)	media			(ng)		media	Ct			CONTROL	34.47	34.1333	0.583124	78	34.1333	0	1	0	1	1
		10.5	1.02119	26.41	26.39	0.101489	78		10.5	1.02119	26.39			CONTROL	34.47	34.1333	0.583124	78		CONTROL	34.47
				26.48			78		1.05	0.0211893	30.095				34.47					CONTROL	33.46											CONTROL	1
				26.28			78		0.105	-0.978811	32.94				33.46					SAL	36.59	35.95	0.905097	78	34.1333	-1.81667	0.2788	3.665	15.0819	0.0184857		SAL	0.0184857
		1.05	0.0211893		30.095	0.0919239	78		0.0105	-1.97881	37.74			SAL	36.59	35.95	0.905097	78		SAL	35.31
				30.16			78								35.31					SAL
				30.03			78
		0.105	-0.978811	32.96	32.94	0.520288	78
				33.45			78
				32.41			78
		0.0105	-1.97881	37.62	37.74	0.169706	78
				37.86			78
							78
		eficiencia	2.01996				PTE	-3.275
		eficiencia=	10^(-1/pendiente recta)		entre 1,8 y 2,2

## Sheet: 7. PDF1 PAT
		PDF1 PAT
		Concent	Log	Ct	Ct	Desvest	Tm		Concent	log Concent	Ct			Concent	Ct	Ct	Desvest	Tm			Ct	Media Ct (x)	Desvest Ct	Tm	Ct media Control (Grupo CC)	∆Ct (c-x)	E-∆Ct Target	∆Ct (C-X) Housekeeping	E∆Ct Housekeeping	RATIO (Target/Housekeeping)
		(ng)	Concent		media	Ct			(ng)	(ng)	media			(ng)		media	Ct			CONTROL	34.47	34.1333	0.583124	78	34.1333	0	1	0	1	1
		10.5	1.02119	26.41	26.39	0.101489	78		10.5	1.02119	26.39			CONTROL	34.47	34.1333	0.583124	78		CONTROL	34.47
				26.48			78		1.05	0.0211893	30.095				34.47					CONTROL	33.46											CONTROL	1
				26.28			78		0.105	-0.978811	32.94				33.46					PAT	26.41	26.39	0.101489	78	34.1333	7.74333	231.407	0.21	1.16822	198.085		PDF1 PAT	198.085
		1.05	0.0211893		30.095	0.0919239	78		0.0105	-1.97881	37.74			PAT	26.41	26.39	0.101489	78		PAT	26.48
				30.16			78								26.48					PAT	26.28
				30.03			78								26.28
		0.105	-0.978811	32.96	32.94	0.520288	78
				33.45			78
				32.41			78
		0.0105	-1.97881	37.62	37.74	0.169706	78
				37.86			78
							78
		eficiencia	2.01996				PTE	-3.275
		eficiencia=	10^(-1/pendiente recta)		entre 1,8 y 2,2

## Sheet: 7. PR1 SAL
		PR1 SAL
		Concent	Log	Ct	Ct	Desvest	Tm		Concent	log Concent	Ct			Concent	Ct	Ct	Desvest	Tm			Ct	Media Ct (x)	Desvest Ct	Tm	Ct media Control (Grupo CC)	∆Ct (c-x)	E-∆Ct Target	∆Ct (C-X) Housekeeping	E∆Ct Housekeeping	RATIO (Target/Housekeeping)
		(ng)	Concent		media	Ct			(ng)	(ng)	media			(ng)		media	Ct			CONTROL	33.16	33.75	0.834386	79	33.75	0	1	0	1	1
		10.5	1.02119	28.22	28.21	0.0141421			10.5	1.02119	28.21			CONTROL	33.16	33.75	0.834386			CONTROL	34.34
									1.05	0.0211893	31.7467				34.34					CONTROL												CONTROL	1
				28.2					0.105	-0.978811	34.69									SAL	30.58	31.02	0.669104	79	33.75	2.73	6.95973	3.665	15.0819	0.461462		SAL PR1	0.461462
		1.05	0.0211893	31.17	31.7467	0.499433			0.0105	-1.97881	#DIV/0!			SAL	30.58	31.02	0.669104			SAL	30.69
				32.04											30.69					SAL	31.79
				32.03											31.79
		0.105	-0.978811		34.69	#DIV/0!
				34.69
		0.0105	-1.97881		#DIV/0!	#DIV/0!
		eficiencia	2.03536				PTE	-3.24
		eficiencia=	10^(-1/pendiente recta)		entre 1,8 y 2,2

## Sheet: 7. PR1 PAT
		PR1 PAT
		Concent	Log	Ct	Ct	Desvest	Tm		Concent	log Concent	Ct			Concent	Ct	Ct	Desvest	Tm			Ct	Media Ct (x)	Desvest Ct	Tm	Ct media Control (Grupo CC)	∆Ct (c-x)	E-∆Ct Target	∆Ct (C-X) Housekeeping	E∆Ct Housekeeping	RATIO (Target/Housekeeping)
		(ng)	Concent		media	Ct			(ng)	(ng)	media			(ng)		media	Ct			CONTROL	33.16	33.75	0.834386	79	33.75	0	1	0	1	1
		10.5	1.02119	28.22	28.21	0.0141421			10.5	1.02119	28.21			CONTROL	33.16	33.75	0.834386			CONTROL	34.34
									1.05	0.0211893	31.7467				34.34					CONTROL												CONTROL	1
				28.2					0.105	-0.978811	34.69									PAT	30,2O	30.375	0.162635	79	33.75	3.375	11.0069	0.21	1.16822	9.42199		PAT PR1	9.42199
		1.05	0.0211893	31.17	31.7467	0.499433			0.0105	-1.97881	#DIV/0!			PAT	30,2O	30.375	0.162635			PAT	30.49
				32.04											30.49					PAT	30.26
				32.03											30.26
		0.105	-0.978811		34.69	#DIV/0!
				34.69
		0.0105	-1.97881		#DIV/0!	#DIV/0!
		eficiencia	2.03536				PTE	-3.24
		eficiencia=	10^(-1/pendiente recta)		entre 1,8 y 2,2

## Sheet: 8.SAND SAL,PAT de G7 PDF1 yPR1 
		Concent	Log	Ct	Ct	Desvest	Tm		Concent	log Concent	Ct			Ct	Media Ct (x)	Desvest Ct	Tm	Ct media Control (Grupo CC)	∆Ct (C-X) Housekeeping	E∆Ct Housekeeping
		(ng)	Concent		media	Ct			(ng)	(ng)	media		SAL	30.78	31.015	0.33234	78.5	29.665	-1.35	0.401082
		10.5	1.02119	28.19	28.26	0.0989949	78.5		10.5	1.02119	28.26		SAL	31.25
				28.33			78.5		1.05	0.0211893	31.245		CONTROL	29.46					0	1
							78.5		0.105	-0.978811	34.85		CONTROL	29.87
		1.05	0.0211893	29.74	31.245	2.12839	78.5		0.0105	-1.97881	38.4		PAT	28.89	29.05	0.226274	78.5	29.665	0.615	1.51618
				32.75			78.5						PAT	29.21
							78.5
		0.105	-0.978811	34.85	34.85	#DIV/0!	78.5
							78.5
							78.5
		0.0105	-1.97881	38.4	38.4	#DIV/0!	78.5
							78.5
							78.5
		eficiencia	1.96744				PTE	-3.4025
		eficiencia=	10^(1-pendiente recta)		entre 1,8 y 2,2

## Sheet: 8. PDF1 SAL de G7
		PDF1 SAL de G7
																	PDF1
		Concent	Log	Ct	Ct	Desvest	Tm		Concent	log Concent	Ct			Concent	Ct	Ct	Desvest	Tm			Ct	Media Ct (x)	Desvest Ct	Tm	Ct media Control (Grupo CC)	∆Ct (c-x)	E-∆Ct Target	∆Ct (C-X) Housekeeping	E∆Ct Housekeeping	RATIO (Target/Housekeeping)
		(ng)	Concent		media	Ct			(ng)	(ng)	media			(ng)		media	Ct			CONTROL	26.92	26.6667	0.40464	79	26.6667	0	1	0	1	1
		10.5	1.02119	27.93	27.74	0.295127			10.5	1.02119	27.74			CONTROL	26.92	26.6667	0.40464			CONTROL	26.88
				27.89					1.05	0.0211893	31.03				26.88					CONTROL	26.2											CONTROL	1
				27.4					0.105	-0.978811	33.7767				26.2					SAL	25.31	25.2233	0.21362	79	26.6667	1.44333	3.00742	-1.35	0.401082	7.49827		PDF1 SAL	7.49827
		1.05	0.0211893	31.24	31.03	0.372424			0.0105	-1.97881	36.61			SAL	25.31	25.2233	0.21362			SAL	25.38
				31.25											25.38					SAL	24.98
				30.6											24.98
		0.105	-0.978811	33.47	33.7767	0.683691
				34.56
				33.3
		0.0105	-1.97881	36.61	36.61	#DIV/0!
		eficiencia	2.14443				PTE	-3.0183
		eficiencia=	10^(-1/pendiente recta)		entre 1,8 y 2,2

## Sheet: 8. PDF1 PAT de G7
		PDF1 PAT de G7
																	PDF1
		Concent	Log	Ct	Ct	Desvest	Tm		Concent	log Concent	Ct			Concent	Ct	Ct	Desvest	Tm			Ct	Media Ct (x)	Desvest Ct	Tm	Ct media Control (Grupo CC)	∆Ct (c-x)	E-∆Ct Target	∆Ct (C-X) Housekeeping	E∆Ct Housekeeping	RATIO (Target/Housekeeping)
		(ng)	Concent		media	Ct			(ng)	(ng)	media			(ng)		media	Ct			CONTROL	26.92	26.6667	0.40464		26.6667	0	1	0	1	1
		10.5	1.02119	27.93	27.74	0.295127			10.5	1.02119	27.74			CONTROL	26.92	26.6667	0.40464			CONTROL	26.88
				27.89					1.05	0.0211893	31.03				26.88					CONTROL	26.2											CONTROL	1
				27.4					0.105	-0.978811	33.7767				26.2					PAT	27.93	27.74	0.295127		26.6667	-1.07333	0.440952	0.615	1.51618	0.290832		PDF1 PAT	0.290832
		1.05	0.0211893	31.24	31.03	0.372424			0.0105	-1.97881	36.61			PAT	27.93	27.74	0.295127			PAT	27.89
				31.25											27.89					PAT	27.4
				30.6											27.4
		0.105	-0.978811	33.47	33.7767	0.683691
				34.56
				33.3
		0.0105	-1.97881	36.61	36.61	#DIV/0!
		eficiencia	2.14443				PTE	-3.0183
		eficiencia=	10^(-1/pendiente recta)		entre 1,8 y 2,2

## Sheet: 8. PR1 SAL de G7
		PR1 PT de G7
																	PDF1
		Concent	Log	Ct	Ct	Desvest	Tm		Concent	log Concent	Ct			Concent	Ct	Ct	Desvest	Tm			Ct	Media Ct (x)	Desvest Ct	Tm	Ct media Control (Grupo CC)	∆Ct (c-x)	E-∆Ct Target	∆Ct (C-X) Housekeeping	E∆Ct Housekeeping	RATIO (Target/Housekeeping)
		(ng)	Concent		media	Ct			(ng)	(ng)	media			(ng)		media	Ct			CONTROL	27.83	27.9367	0.323471	79	27.9367	0	1	0	1	1
		10.5	1.02119	24.87	24.77	0.350856			10.5	1.02119	24.77			CONTROL	27.83	27.9367	0.323471			CONTROL	27.68
				25.06					1.05	0.0211893	27.8733				27.68					CONTROL	28.3											CONTROL	1
				24.38					0.105	-0.978811	31.29				28.3					SAL	29.5	29.4667	0.0757188	79	27.9367	-1.53	0.312728	-1.35	0.401082	0.77971		PR1 SAL	0.77971
		1.05	0.0211893	27.88	27.8733	0.0503322			0.0105	-1.97881	33.7333			SAL	29.5	29.4667	0.0757188			SAL	29.52
				27.92											29.52					SAL	29.38
				27.82											29.38
		0.105	-0.978811	31.31	31.29	0.610246
				31.89
				30.67
		0.0105	-1.97881	34.09	33.7333	0.825005
				32.79
				34.32
		eficiencia	2.13775				PTE	-3.0307
		eficiencia=	10^(-1/pendiente recta)		entre 1,8 y 2,2

## Sheet: 8. PR1 PAT de G7
		PR1 PAT de G7
																	PDF1
		Concent	Log	Ct	Ct	Desvest	Tm		Concent	log Concent	Ct			Concent	Ct	Ct	Desvest	Tm			Ct	Media Ct (x)	Desvest Ct	Tm	Ct media Control (Grupo CC)	∆Ct (c-x)	E-∆Ct Target	∆Ct (C-X) Housekeeping	E∆Ct Housekeeping	RATIO (Target/Housekeeping)
		(ng)	Concent		media	Ct			(ng)	(ng)	media			(ng)		media	Ct			CONTROL	27.8	27.9267	0.328836		27.9267	0	1	0	1	1
		10.5	1.02119	24.87	24.77	0.350856			10.5	1.02119	24.77			CONTROL	27.8	27.9267	0.328836			CONTROL	27.68
				25.06					1.05	0.0211893	27.8733				27.68					CONTROL	28.3											CONTROL	1
				24.38					0.105	-0.978811	31.29				28.3					PAT	24.87	24.77	0.350856		27.9267	3.15667	11.0043	0.615	1.51618	7.25795		PR1 PAT	7.25795
		1.05	0.0211893	27.88	27.8733	0.0503322			0.0105	-1.97881	33.7333			PAT	24.87	24.77	0.350856			PAT	25.06
				27.92											25.06					PAT	24.38
				27.82											24.38
		0.105	-0.978811	31.31	31.29	0.610246
				31.89
				30.67
		0.0105	-1.97881	34.09	33.7333	0.825005
				32.79
				34.32
		eficiencia	2.13775				PTE	-3.0307
		eficiencia=	10^(-1/pendiente recta)		entre 1,8 y 2,2
