# Supplementary material for: The Crossregulation Triggered by Bacillus Strains Is Strain-Specific and Improves Adaptation to Biotic and Abiotic Stress in Arabidopsis
Source: Plants (Basel). 2024 Dec 20;13(24):3565. doi: 10.3390/plants13243565 (PMC11677973; doi:10.3390/plants13243565)
Supplement: Supplementary file 1 [file plants-13-03565-s001.zip › MATERIAL SUP/(9-14)Arabidopsis LOX2xlsx.xlsx]

## Sheet: 9. SAND H47 L44 (LOX2)
		Concent	Log	Ct	Ct	Desvest	Tm		Concent	log Concent	Ct			Ct	Media Ct (x)	Desvest Ct	Tm	Ct media Control (Grupo CC)	∆Ct (C-X) Housekeeping	E∆Ct Housekeeping
		(ng)	Concent		media	Ct			(ng)	(ng)	media		H47	31.74	31.545	0.275772	78.5	31.475	-0.07	0.953733
		10.5	1.02119	28.19	28.26	0.0989949	78.5		10.5	1.02119	28.26		H47	31.35
				28.33			78.5		1.05	0.0211893	31.245		C	31.09		0		31.475	0	1
									0.105	-0.978811	34.85		C	31.86
		1.05	0.0211893	29.74	31.245	2.12839	78.5		0.0105	-1.97881	38.4		L44	30.08	30.16	0.113137	78.5	31.475	1.315	2.4349
				32.75			78.5						L44	30.24
		0.105	-0.978811	34.85	34.85	#DIV/0!	78.5
							79
		0.0105	-1.97881	38.4	38.4	#DIV/0!	79
							79
		eficiencia	1.96744			PTE	-3.4025
		eficiencia=	10^(1-pendiente recta)		entre 1,8 y 2,2

## Sheet: 9. LOX2 H47 
		LOX2 H47
		Concent	Log	Ct	Ct	Desvest	Tm		Concent	log Concent	Ct			Concent	Ct	Ct	Desvest	Tm			Ct	Media Ct (x)	Desvest Ct	Tm	Ct media Control (Grupo CC)	∆Ct (c-x)	E-∆Ct Target	∆Ct (C-X) Housekeeping	E∆Ct Housekeeping	RATIO (Target/Housekeeping)
		(ng)	Concent		media	Ct			(ng)	(ng)	media			(ng)		media	Ct			CONTROL	29.64	29.47	0.393573		29.47	0	1	0	1	1
		10.5	1.02119	25.46	25.4167	0.159478	81		10.5	1.02119	25.4167			CONTROL	29.64	29.47	0.393573	81		CONTROL	29.75
				25.55			80.5		1.05	0.0211893	30.7				29.75			80.5		CONTROL	29.02											CONTROL	1
				25.24			80.5		0.105	-0.978811	33.375				29.02			80.5		H47	28.07	27.8833	0.340783		29.47	1.4	2.39529	-0.07	0.95	2.52135		LOX2 H47	2.87739
		1.05	0.0211893		30.7	#DIV/0!	81		0.0105	-1.97881	36.84			H47	28.07	27.8833	0.340783	81		H47	28.09					1.38	2.36558			2.49009	2.87739
							81								28.09			81		H47	27.49					1.98	3.4397			3.62073
				30.7			80.5								27.49
		0.105	-0.978811	33.25	33.375	0.176777	81
				33.5			81
							81
		0.0105	-1.97881		36.84	#DIV/0!
				36.84
		eficiencia	1.86625				PTE	-3.69045
		eficiencia=	10^(-1/pendiente recta)		entre 1,8 y 2,2

## Sheet: 9. LOX2 L44
		LOX2 L44
		Concent	Log	Ct	Ct	Desvest	Tm		Concent	log Concent	Ct			Concent	Ct	Ct	Desvest	Tm			Ct	Media Ct (x)	Desvest Ct	Tm	Ct media Control (Grupo CC)	∆Ct (c-x)	E-∆Ct Target	∆Ct (C-X) Housekeeping	E∆Ct Housekeeping	RATIO (Target/Housekeeping)
		(ng)	Concent		media	Ct			(ng)	(ng)	media			(ng)		media	Ct			CONTROL	29.64	29.47	0.393573		29.47	0	1	0	1	1
		10.5	1.02119	25.46	25.4167	0.159478	81		10.5	1.02119	25.4167			CONTROL	29.64	29.47	0.393573	81		CONTROL	29.75
				25.55			80.5		1.05	0.0211893	30.7				29.75			80.5		CONTROL	29.02
				25.24			80.5		0.105	-0.978811	33.375				29.02			80.5		L44	25.46	25.4167	0.159478		29.47	4.01	12.173	1.315	2.43	5.00946
		1.05	0.0211893		30.7	#DIV/0!	81		0.0105	-1.97881	36.84			L44	25.46	25.4167	0.159478	81		L44	25.55					3.92	11.509			4.7362	5.16377
							81								25.55			81		L44	25.24					4.23	13.9619			5.74565
				30.7			80.5								25.24
		0.105	-0.978811	33.25	33.375	0.176777	81
				33.5			81
							81
		0.0105	-1.97881		36.84	#DIV/0!																CONTROL	1
				36.84																		LOX2 L44	5.16377
		eficiencia	1.86497				PTE	-3.6945
		eficiencia=	10^(-1/pendiente recta)		entre 1,8 y 2,2

## Sheet: 10. SAND H47 Y L44 SAL (LOX2)
		Concent	Log	Ct	Ct	Desvest	Tm		Concent	log Concent	Ct			Ct	Media Ct (x)	Desvest Ct	Tm	Ct media Control (Grupo CC)	∆Ct (C-X) Housekeeping	E∆Ct Housekeeping
		(ng)	Concent		media	Ct			(ng)	(ng)	media		H47	25.15	25.2367	0.085049		27.5167	2.28	4.67838
		10.5	1.02119	28.19	28.26	0.0989949	78.5		10.5	1.02119	28.26		H47	25.24
				28.33			78.5		1.05	0.0211893	31.245		H47	25.32
							78.5		0.105	-0.978811	34.85		CONTROL	27.67
		1.05	0.0211893	29.74	31.245	2.12839	78.5		0.0105	-1.97881	38.4		CONTROL	27.43
				32.75			78.5						CONTROL	27.45
							78.5						L44	27.74	27.8767	0.120968		27.5167	-0.36	0.783782
		0.105	-0.978811	34.85	34.85	#DIV/0!	78.5						L44	27.92
							78.5						L44	27.97
							78.5
		0.0105	-1.97881	38.4	38.4	#DIV/0!	78.5
							78.5
							78.5
		eficiencia	1.96744				PTE	-3.4025
		eficiencia=	10^(1-pendiente recta)		entre 1,8 y 2,2

## Sheet: 10. LOX2 H47 SAL
		LOX2 H47 SAL
		Concent	Log	Ct	Ct	Desvest	Tm		Concent	log Concent	Ct			Concent	Ct	Ct	Desvest	Tm			Ct	Media Ct (x)	Desvest Ct	Tm	Ct media Control (Grupo CC)	∆Ct (c-x)	E-∆Ct Target	∆Ct (C-X) Housekeeping	E∆Ct Housekeeping	RATIO (Target/Housekeeping)
		(ng)	Concent		media	Ct			(ng)	(ng)	media			(ng)		media	Ct			CONTROL	26.49	26.5933	0.110604	80.5	26.5933	0	1	0	1	1
		10.5	1.02119	25.46	25.4167	0.159478	76		10.5	1.02119	25.4167			CONTROL	26.49	26.5933	0.110604	80.5		CONTROL	26.58
				25.55					1.05	0.0211893	30.7				26.58			80.5		CONTROL	26.71											CONTROL	1
				25.24					0.105	-0.978811	33.375				26.71			80.5		H47	25.35	25.43	0.07	80.5	26.5933	1.24333	2.17038	2.28	4.68	0.463757		LOX2 H47 SAL	0.441483
		1.05	0.0211893		30.7	#DIV/0!			0.0105	-1.97881	36.84			H47	25.35	25.43	0.07	80.5		H47	25.46					1.13333	2.02657			0.433028	0.441483
															25.46			80.5		H47	25.48					1.11333	2.00147			0.427664
				30.7											25.48			80.5
		0.105	-0.978811	33.25	33.375	0.176777
				33.5
		0.0105	-1.97881		36.84	#DIV/0!
				36.84
		eficiencia	1.86497				PTE	-3.6945
		eficiencia=	10^(-1/pendiente recta)		entre 1,8 y 2,2

## Sheet: 10. LOX2 L44 SAL
		LOX2 L44 SAL
		Concent	Log	Ct	Ct	Desvest	Tm		Concent	log Concent	Ct			Concent	Ct	Ct	Desvest	Tm			Ct	Media Ct (x)	Desvest Ct	Tm	Ct media Control (Grupo CC)	∆Ct (c-x)	E-∆Ct Target	∆Ct (C-X) Housekeeping	E∆Ct Housekeeping	RATIO (Target/Housekeeping)
		(ng)	Concent		media	Ct			(ng)	(ng)	media			(ng)		media	Ct			CONTROL	26.49	26.5933	0.110604	79	26.5933	0	1	0.35	0	1
		10.5	1.02119	25.46	25.4167	0.159478			10.5	1.02119	25.4167			CONTROL	26.49	26.5933	0.110604			CONTROL	26.58
				25.55					1.05	0.0211893	30.7				26.58					CONTROL	26.71
				25.24					0.105	-0.978811	33.375				26.71					L44	27.69	27.4667	0.361156	79	26.5933	-1.09667	0.50485	-0.36	0.78	0.647244		LOX2 L44 SAL	0.757065
		1.05	0.0211893		30.7	#DIV/0!			0.0105	-1.97881	36.84			L44	27.69	27.4667	0.361156			L44	27.66					-1.06667	0.514378			0.659459	0.757065	CONTROL SAL	1
															27.66					L44	27.05					-0.456667	0.752303			0.964491
				30.7											27.05
		0.105	-0.978811	33.25	33.375	0.176777
				33.5
		0.0105	-1.97881		36.84	#DIV/0!
				36.84
		eficiencia	1.86497				PTE	-3.6945
		eficiencia=	10^(-1/pendiente recta)		entre 1,8 y 2,2

## Sheet: 11. SAND H47 Y L44 PAT
		Concent	Log	Ct	Ct	Desvest	Tm		Concent	log Concent	Ct
		(ng)	Concent		media	Ct			(ng)	(ng)	media			Ct	Media Ct (x)	Desvest Ct	Tm	Ct media Control (Grupo CC)	∆Ct (C-X) Housekeeping	E∆Ct Housekeeping
		10.5	1.02119	28.19	28.26	0.0989949	78.5		10.5	1.02119	28.26		H47	30.42	30.33	0.127279		31.285	0.955	1.9491
				28.33			78.5		1.05	0.0211893	31.245		H47	30.24
							78.5		0.105	-0.978811	34.85		C	31.36		0		31.285	0	1
		1.05	0.0211893	29.74	31.245	2.12839	78.5		0.0105	-1.97881	38.4		C	31.21
				32.75			78.5						L44	31.14	30.96	0.254558		31.285	0.325	1.25497
							78.5						L44	30.78
		0.105	-0.978811	34.85	34.85	#DIV/0!	78.5
							78.5
							78.5
		0.0105	-1.97881	38.4	38.4	#DIV/0!	78.5
							78.5
							78.5
		eficiencia	2.01136				PTE	-3.295
		eficiencia=	10^(1-pendiente recta)		entre 1,8 y 2,2

## Sheet: 11. LOX2 H47 PAT
		LOX2 H47 PAT
		Concent	Log	Ct	Ct	Desvest	Tm		Concent	log Concent	Ct			Concent	Ct	Ct	Desvest	Tm			Ct	Media Ct (x)	Desvest Ct	Tm	Ct media Control (Grupo CC)	∆Ct (c-x)	E-∆Ct Target	∆Ct (C-X) Housekeeping	E∆Ct Housekeeping	RATIO (Target/Housekeeping)
		(ng)	Concent		media	Ct			(ng)	(ng)	media			(ng)		media	Ct			CONTROL	30.29	29.8467	0.460905	78	29.8467	0	1	0	1	1
		10.5	1.02119	29.63	29.55	0.113137	78		10.5	1.02119	29.55			CONTROL	30.29	29.8467	0.460905	78		CONTROL	29.88
				29.47			78		1.05	0.0211893	33.025				29.88					CONTROL	29.37											CONTROL	1
							78		0.105	-0.978811	35.7				29.37					H47	27.47	27.38	0.228692	78	29.8467	2.37667	6.18442	0.955	1.95	3.1715		LOX2 H47 PAT	3.43397
		1.05	0.0211893	32.85	33.025	0.247487	78		0.0105	-1.97881	38.67			H47	27.47	27.38	0.228692	78		H47	27.55					2.29667	5.81652			2.98283	3.43397
				33.2			78								27.55					H47	27.12					2.72667	8.08779			4.14758
							78								27.12
		0.105	-0.978811	35.51	35.7	0.268701	78
				35.89			78
							78
		0.0105	-1.97881	38.67	38.67	#DIV/0!	78
							78
							78
		eficiencia	2.15251				PTE	-3.0035
		eficiencia=	10^(-1/pendiente recta)		entre 1,8 y 2,2

## Sheet: 11. LOX2 L44 PAT
		LOX2 L44 PAT
		Concent	Log	Ct	Ct	Desvest	Tm		Concent	log Concent	Ct			Concent	Ct	Ct	Desvest	Tm			Ct	Media Ct (x)	Desvest Ct	Tm	Ct media Control (Grupo CC)	∆Ct (c-x)	E-∆Ct Target	∆Ct (C-X) Housekeeping	E∆Ct Housekeeping	RATIO (Target/Housekeeping)
		(ng)	Concent		media	Ct			(ng)	(ng)	media			(ng)		media	Ct			CONTROL	30.29	29.8467	0.460905	78	29.8467	0	1	0	1	1
		10.5	1.02119	29.63	29.55	0.113137	78		10.5	1.02119	29.55			CONTROL	30.29	29.8467	0.460905	78		CONTROL	29.88
				29.47			78		1.05	0.0211893	33.025				29.88					CONTROL	29.37											CONTROL	1
							78		0.105	-0.978811	35.7				29.37					L44	29.63	29.33	0.389358	78	29.8467	0.216667	1.1807	0.325	1.25	0.944557		L44 PAT LOX2	1.22604
		1.05	0.0211893	32.85	33.025	0.247487	78		0.0105	-1.97881	38.67			L44	29.63	29.33	0.389358	78		L44	29.47					0.376667	1.33478			1.06782	1.22604
				33.2			78								29.47					L44	28.89					0.956667	2.08218			1.66574
							78								28.89
		0.105	-0.978811	35.51	35.7	0.268701	78
				35.89			78
							78
		0.0105	-1.97881	38.67	38.67	#DIV/0!	78
							78
							78
		eficiencia	2.15251				PTE	-3.0035
		eficiencia=	10^(-1/pendiente recta)		entre 1,8 y 2,2

## Sheet: 12. SAND G7 LOX2
		Concent	Log	Ct	Ct	Desvest	Tm		Concent	log Concent	Ct			Ct	Media Ct (x)	Desvest Ct	Tm	Ct media Control (Grupo CC)	∆Ct (C-X) Housekeeping	E∆Ct Housekeeping
		(ng)	Concent		media	Ct			(ng)	(ng)	media		G7	29.57	29.44	0.183848	78.5	29.58	0.14	1.09938
		10.5	1.02119	28.19	28.26	0.0989949	78.5		10.5	1.02119	28.26		G7	29.31
				28.33			78.5		1.05	0.0211893	31.245		CONTROL	29.59					0	1
							78.5		0.105	-0.978811	34.85		CONTROL	29.57
		1.05	0.0211893	29.74	31.245	2.12839	78.5		0.0105	-1.97881	38.4
				32.75			78.5
							78.5
		0.105	-0.978811	34.85	34.85	#DIV/0!	78.5
							78.5
							78.5
		0.0105	-1.97881	38.4	38.4	#DIV/0!	78.5
							78.5
							78.5
		eficiencia	1.96744				PTE	-3.4025
		eficiencia=	10^(1-pendiente recta)		entre 1,8 y 2,2

[truncated: 5 more sheets: 12. LOX2 G7, 13. SAND G7 SAL LOX2 , 13. LOX2 G7 SAL, 14. SAND G7 PAT (LOX2), 14. LOX2 G7 PAT]
